# Supplementary material for: Effectiveness of ultraviolet-C disinfection systems for reduction of multi-drug resistant organism infections in healthcare settings: A systematic review and meta-analysis
Source: Epidemiol Infect. 2023 Aug 30;151:e149. doi: 10.1017/S0950268823001371 (PMC10540170; doi:10.1017/S0950268823001371)
Supplement: Supplementary file 8 [file hygsup.zip]

Archive with 7 entries (7 files):
- S0950268823001371sup007.docx
- S0950268823001371sup006.docx
- S0950268823001371sup003.tif
- S0950268823001371sup002.tif
- S0950268823001371sup004.tif
- S0950268823001371sup005.tif
- S0950268823001371sup001.jpg
